# Supplementary material for: Genome-wide divergence among invasive populations of Aedes aegypti in California
Source: BMC Genomics. 2019 Mar 12;20:204. doi: 10.1186/s12864-019-5586-4 (PMC6417271; doi:10.1186/s12864-019-5586-4)
Supplement: Supplementary file 1 — Table S1. Metadata for each sample including geographic coordinates, collection date, genome sequencing related metrics, and genotypes of genetic-cluster-specific SNPs. (XLSX 20 kb) [file 12864_2019_5586_MOESM1_ESM.xlsx]

## Sheet: Sheet1
								9.6	1591.63		153.452			GC1 vs GC2			GC1 vs GC3			GC2 vs GC3			(GC1-3) vs GC4
	Location	Sample	Collection Period	Latitude	Longitude	raw reads (million)	mapped reads (million)	nuclear genome depth (X)	mitogenome depth (X)	insert size (bp)	mitochondrial/nuclear genome depth ratio		sample	1:224849446	2:19377761	3:32239230	1:254593715	2:155062321	3:375984683	1:11222496	2:458791174	3:100853571	1:281538961	1:43421065	2:56042462	2:52876878	3:4577445	3:348669962
1	Menlo Park	Ae14SAMC001	2014	37.44	-122.2	108.2	105.5	9.8	2092.94	377	213.566		Ae14SAMC001	AA	TT	AA	CC	AA	CC	GG	CC	TT	TT	TT	CC	CC	TT	TT
2		Ae15SAMC001	Apr. 2015	37.44	-122.2	199.4	143.4	12.1	10069.3	223	832.173		Ae15SAMC001	AA	TT	AA	AC	AA	CC	GG	CC	TT	TT	TT	CC	CC	TT	TT
3		Ae15SAMC004	May. 2015	37.44	-122.2	104.8	102.3	9.3	243.728	293	26.2073		Ae15SAMC004	AA	TT	AA	AC	AA	CC	GG	CC	TT	TT	TT	CC	CC	TT	TT
4	Madera	Ae15MADE001	Jul. 2015	36.96	-120.11	126.3	123.7	9.2	1970.2	349	214.152		Ae15MADE001	AA	TT	AA	CC	AA	CG	GG	CC	TT	TT	TT	CC	CC	TT	TT
5		Ae15MADE015	Aug.2015	36.93	-120.05	103.2	100.3	9.2	1656.15	366	180.017		Ae15MADE015	GA	TT	AA	AC	AG	CG	GG	CC	TT	TT	TT	CC	CC	TT	TT
6		Ae17MAD035	Aug. 2017	36.96	-120.08	104.9	101.8	8.9	1343.76	364	150.984		Ae17MAD035	AA	TT	AA	AA	AA	CG	GG	CC	TT	TT	TT	CC	CC	TT	TT
7	Fresno	Ae15FRES008.05	Aug. 2015	36.83	-119.86	98	96	8.9	2977.19	314	334.515		Ae15FRES008.05	AA	TT	AA	CC	AG	CG	GG	CC	TT	TT	TT	CC	CC	TT	TT
8		Ae15FRES017	Oct. 2015	36.83	-119.86	105.6	103.1	9.4	513.222	355	54.5981		Ae15FRES017	AA	TT	AA	AC	AG	GG	GA	CC	TT	TT	TT	CC	CC	TT	TT
9		Ae17FRE011	Sep. 2017	36.77	-119.88	279.1	273.4	24.3	6099.6	368	251.012		Ae17FRE011	AA	AT	AA	AA	AA	CG	GG	CC	TT	TT	TT	CC	CC	TT	TT
10	Clovis	Ae13CLOV028	Jul. 2013	36.81	-119.67	102.1	100.3	9.2	1500.15	258	163.06		Ae13CLOV028	GA	TT	TT	CC	GG	GG	AA	TT	CC	TT	TT	CC	CC	TT	TT
11		Ae13CLOV030	Jul. 2013	36.81	-119.67	107.8	105.8	9.6	1511.25	275	157.422		Ae13CLOV030	AA	AT	TA	CC	GG	GG	AA	TT	CC	TT	TT	CC	CC	TT	TT
12		Ae13CLOV032	Jul. 2013	36.81	-119.67	99.3	97.8	9.1	2488.44	250	273.455		Ae13CLOV032	AA	TT	TT	CC	GG	GG	AA	TT	CC	TT	TT	CC	CC	TT	TT
13		Ae16CLOV002	Apr. 2016	36.82	-119.67	183.9	179.4	16.7	5050.85	412	302.446		Ae16CLOV002	GA	AT	TT	CC	GG	GG	AA	TT	CC	TT	TT	CC	CC	TT	TT
14		Ae16CLOV003	Apr. 2016	36.82	-119.67	106.2	103.6	9.8	3414.07	395	348.375		Ae16CLOV003	AA	AT	TT	CC	GG	GG	AA	TT	CC	TT	TT	CC	CC	TT	TT
15		Ae16CLOV007	Apr. 2016	36.81	-119.67	223.3	219.9	20.2	753.396	240	37.2968		Ae16CLOV007	GA	AT	TT	CC	GG	GG		TT	CC	TT	TT	CC	CC	TT	TT
16		Ae16CLOV008	Apr. 2016	36.79	-119.65	99.2	96.7	8.8	217.075	369	24.6676		Ae16CLOV008	GA	TT	TT	CC	AG	GG	AA	TT	CC	TT	TT	CC	CC	TT	TT
17	Sanger	Ae15SANG073	Sep. 2015	36.73	-119.51	108.6	105.9	9.6	744.577	360	77.5601		Ae15SANG073	GA	AA	TT	CC	GG	GG	AA	TT	CC	TT	TT	CC	CC	TT	TT
18		Ae17CON058	Aug. 2017	36.71	-119.58	109.6	107	9.8	613.653	364	62.6176		Ae17CON058	GA	TT	TT	AC	AG	GG	GA	CT	CC	TT	TT	CC	CC	TT	TT
19	Exeter	Ae14EXET135	Sep. 2014	36.3	-119.16	126.9	124.1	11.5	2491.22	364	216.627
20		Ae14EXET165	Sep. 2014	36.3	-119.16	108.2	105.7	9.8	3660.72	364	373.543
21		Ae14EXET174	Sep. 2014	36.3	-119.16	280.1	274.7	24.8	3820.1	360	154.036
22	East Los Angeles	Ae16COMF3.001	Sep. 2015	34.01	-118.16	97	94.5	8.6	838.879	375	97.5441		Ae16COMF3.001	GG	AA	TT	AA	AA	CC	GG	CT	CC	TT	TT	CC	CC	TT	TT
23		Ae17GLA002	Aug. 2017	34.01	-118.14	114.4	111.7	9.9	608.614	383	61.4762		Ae17GLA002	GG	AA	TT	AA	AA	CC	GG	CT	TC	TT	TT	CC	CC	TT	TT
24		Ae17GLA006	Aug. 2017	34.03	-118.15	95	92.7	8.9	960.556	408	107.928		Ae17GLA006	GG	AA	TT	AA	AA		AA	CT	TC	TT	TT	CC	CC	TT	TT
25		Ae17GLA017	Aug. 2017	34.05	-118.19	97.9	95.8	9.1	1391.1	341	152.868		Ae17GLA017	GG	AA	TT	AA	AA	CC	GA	CC	CC	TT	TT	CC	CC	TT	TT
26	Garden Grove	Ae15GARG021	Oct. 2015	33.76	-117.92	227	220	20.8	2921.31	377	140.448
27		Ae15GARG026	Oct. 2015	33.76	-117.92	112.5	109.9	10.4	491.064	331	47.2177
28		Ae17ORA112	Sep. 2017	33.77	-117.9	93.7	91.7	8.5	2383	391	280.353
29		Ae17ORA169	Nov. 2017	33.78	-117.94	104.3	102	9.4	2438.87	363	259.454
30	Mission Viejo	Ae15MISV029	Oct. 2015	33.61	-117.67	147.2	143.5	13.3	1195.7	393	89.9022
31		Ae15MISV036	Oct. 2015	33.61	-117.67	111.7	108.7	10.4	1859.64	386	178.811
32		Ae17ORA161	Oct. 2017	33.61	-117.7	100.8	98.5	9	1341.12	385	149.014
33		Ae17ORA163	Nov. 2017	33.61	-117.68	95.7	93.6	8.6	2189.95	355	254.645
34	Brawley	Ae15IMPE002	2015	32.97	-115.53	98.2	96	9	1722.48	382	191.387		Ae15IMP002	GG	AA	TT	AA	AA	CC	GA	CT	TC	TT	TT	CC	CC	TT	TT
35		Ae17IMP009	Nov. 2017	32.98	-115.52	261.4	256.1	22.8	1601	351	70.2193		Ae17IMP009	GG	AA	TT	AA	AA	CC	GG	CT	CC	TT	TT	CC	CC	TT	TT
36	San Diego	Ae15SAND001	Aug. 2015	32.56	-117.05	107.8	105.5	10.1	1139.13	384	112.785		Ae15SAND001	GG	AA	TT	AA	AA	CG	GG	CT	TC	TT	TT	CC	CC	TT	TT
37		Ae15SAND002	Aug. 2015	32.56	-117.05	138.4	135.4	12.8	1168.05	359	91.2542		Ae15SAND002	GG	AA	TT	AA	AA	CC	GG	CT	TC	TT	TT	CC	CC	TT	TT
38	Chula Vista	Ae15SAND015	Aug. 2015	32.56	-117.05	97.9	95.8	8.8	864.28	341	98.2137		Ae15SAND015	GG	AA	TT	AA	AA	CC	GG	CC	TC	TT	TT	CC	CC	TT	TT
39		Ae17SDC004	Sep. 2017	32.62	-117.05	94.5	92.6	8.8	1836.77	340	208.723		Ae17SDC004	GG	AA	TT	AA	AA	CC	GG	CT	TC	TT	TT	CC	CC	TT	TT
40	Vero Beach, FL	Ae16VERO001	2016	29.65	-80.38	109.3	107	9.7	3346.14	352	344.963
41		Ae16VERO002	2016	29.65	-80.38	226.7	221.7	20.1	4484.39	378	223.104
42		Ae16VERO003	2016	29.65	-80.38	104.6	102.4	9.5	1307.52	352	137.634
43	Key West, FL	Ae16KEYW001	2016	24.56	-81.78	112.1	109.7	10.2	1158.48	356	113.577
44	Pretoria, RSA	Ae15PRET1.3	Apr. 2015	-25.75	28.19	96.9	94.1	8.5	1582.26	335	186.149		Ae15PRET1.3	AA	TT	TT	CC	AA	CC	GG	CT	CC	CC	CC	TT	AA	CC	CC
45	Rooipoort, RSA	Ae15RPT1e.6	Mar. 2015	-28.64	24.28	97.9	95.3	8.7	909.519	326	104.542		Ae15PRPT1e.6	AA	TT	TT	CC	AA	CC	GG	CC	TC	CC	CC	TT	AA	CC	CC
46	Shingwedzi, RSA	Ae15SHG24.5	Mar. 2015	-23.12	31.43	237.3	228.2	19.8	1898.55	338	95.8862		Ae15SHG24.5	AA	TT	TT	CC	AA	CC	GG	CC	CC	CC	CC	TT	AA	CC	CC
