# Supplementary material for: Genome-wide divergence among invasive populations of Aedes aegypti in California
Source: BMC Genomics. 2019 Mar 12;20:204. doi: 10.1186/s12864-019-5586-4 (PMC6417271; doi:10.1186/s12864-019-5586-4)
Supplement: Supplementary file 2 — Table S2. Pairwise FST values based on nuclear genome SNP data. (XLSX 15 kb) [file 12864_2019_5586_MOESM2_ESM.xlsx]

## Sheet: fst_dist_missing0
Cluster	Site	Menlo Park	Madera	Fresno	Clovis 2016	Clovis 2013	Sanger1	Sanger2	Exeter	East Los Angeles	Garden Grove	Mission Viejo	Brawley	San Diego	Chula Vista	Vero Beach	Key West	South Africa			min	average	max
GC2	Menlo Park	0																		within GC1	0	0.100725	0.230887
GC2	Madera	-0.0103112	0																	within GC2	-0.0428477	-0.00767509	0.00710834
GC2	Fresno	0.00710834	-0.0428477	0																within GC3	-0.0837947	-0.0297767	0
GC3	Clovis 2016	0.126786	0.125876	0.0982753	0															between Exeter and southern CA sites	0.141777	0.173863	0.228245
GC3	Clovis 2013	0.142167	0.138286	0.101642	-0.0159564	0
GC3	Sanger1	0.0736126	0.0713996	0.0259929	-0.0837947	-0.0789088	0
hybrid	Sanger2	0.153749	0.15879	0.171369	0.131365	0.18224	0.143884	0
GC1	Exeter	0.179263	0.175584	0.162449	0.207297	0.215994	0.144921	0.293963	0
GC1	East Los Angeles	0.0989084	0.0938054	0.0762773	0.116086	0.122524	0.0470855	0.211067	0.141777	0
GC1	Garden Grove	0.116509	0.115251	0.103619	0.148458	0.162513	0.0898669	0.230178	0.169445	0.0559243	0
GC1	Mission Viejo	0.133908	0.130623	0.117065	0.165	0.167978	0.0970423	0.255587	0.181085	0.090433	0.12558	0
GC1	Brawley	0.100634	0.0990067	0.0841646	0.119339	0.124443	0.0551825	0.216206	0.153044	0.0541139	0.0668323	0.100596	0
GC1	San Diego	0.169868	0.171991	0.157989	0.19863	0.207721	0.132145	0.294488	0.228245	0.133957	0.155775	0.172635	0.110664	0
GC1	Chula Vista	0.11712	0.117639	0.0977459	0.145591	0.152493	0.077165	0.239452	0.16958	0.060825	0.085978	0.107727	0.0551971	0.0630637	0
GC1	Vero Beach	0.173481	0.171658	0.155365	0.204749	0.212537	0.147335	0.2868	0.171276	0.144132	0.173107	0.188041	0.156493	0.230887	0.176783	0
GC1	Key West	0.110042	0.11264	0.10099	0.136251	0.144294	0.0689611	0.2343	0.103333	0.0648201	0.106313	0.112385	0.0806911	0.147964	0.0946691	0.0992495	0
GC4	South Africa	0.236688	0.225286	0.222122	0.268552	0.274743	0.212736	0.31031	0.280339	0.235292	0.254048	0.26492	0.243443	0.308917	0.270007	0.260493	0.236128	0
* minimum dapth of 8 and no missing data was used to filter biallelic SNPs
